# Supplementary material for: A general framework to support cost-efficient fecal egg count methods and study design choices for large-scale STH deworming programs–monitoring of therapeutic drug efficacy as a case study
Source: PLoS Negl Trop Dis. 2023 May 17;17(5):e0011071. doi: 10.1371/journal.pntd.0011071 (PMC10228800; doi:10.1371/journal.pntd.0011071)
Supplement: S3 Info — (XLSX) [file pntd.0011071.s003.xlsx]

## Sheet: Sheet1
		amount/number	Cost per unit in Ethiopian birr	Cost per unit in US$	Life expectancy in years/how many samples used	Multiplier	Cost per individual sample in US$	total cost per sample
School visit introduction + sample collection
Equipment	Stool containers	1	3	0.15	1	1	0.15
	plastic bags	1	1	0.05	1	1	0.05
	Informed consent forms	1	3	0.15	1	1	0.15
	Representatives of school/district	3	300	15	100	0.01	0.15
	Toilet Paper	1 roll	10	0.5	50	0.02	0.01
	Cooler for sample storage	1	1000	50	1000	0.001	0.05
	Permanent markers	1	30	1.5	250	0.004	0.006	0.566
General lab materials neede for any method
fixed costs
	Computer for data entry	1	15000	750	10000	0.0001	0.075
	Weighing balance	1	2000	100	5000	0.0002	0.02
	Extension cord	1	200	10	5000	0.0002	0.002
	Timer	2	400	20	5000	0.0002	0.004
	forceps	2	100	5	5000	0.0002	0.001
	Bench aid	2	20	1	5000	0.0002	0.0002
	Pair of scissors	2	100	5	5000	0.0002	0.001
	Measuring beaker 1liter	1	60	3	2000	0.0005	0.0015
	Buckets	2	80	4	2000	0.0005	0.002
	Hole puncher	1	125	6.25	5000	0.0002	0.00125
	Binders	4	200	10	1000	0.001	0.01
	Laboratory coat	4	2000	100	1000	0.001	0.1
	Note book	4	100	5	1000	0.001	0.005
	Permanent markers	10 pieces	300	15	1000	0.001	0.015
	Ball pens	10 pieces	100	5	1000	0.001	0.005
	Printing paper	1000pg	500	25	1000	0.001	0.025
	Water + delivery of water	50 L	20	1	100	0.01	0.01
	Gloves	10 packs	1000	50	1000	0.001	0.05
	Facemasks	5 packs	125	6.25	1000	0.001	0.00625
	Bio-safety bag	10	500	25	1000	0.001	0.025
	Paper tape (labels)	5 rolls	300	15	1000	0.001	0.015
	Cotton	1 pack	50	2.5	1000	0.001	0.0025
	Tissue paper	1 pack	200	10	200	0.005	0.05
	Brush	1	50	2.5	1000	0.001	0.0025
	Detergent	25 gram (daily portion)	15	0.75	100	0.01	0.0075
	Disinfection alcohol	70% desinfectant 1L	100	5	100	0.01	0.05
	Cleaning (dettol/bleach)	500 ml	35	1.75	200	0.005	0.00875
	Plastic sheet	one sheet to cover	100	5	100	0.01	0.05
	cleaning staff	per day salary	100	5	100	0.01	0.05	0.59545
Method specific Lab materials
single Kato Katz	compound microscopes	1	62000	3100	10000	0.0001	0.31
	Multi-counter	1	1600	100	10000	0.0001	0.01
	Spatulas/wooden tongue depressors	1 per sample	1	0.05	1	1	0.05
	Malachite green	5gram	250	12.5	1000	0.001	0.0125
	Glycerol 100%	1 Liter	200	10	1000	0.001	0.01
	Kato-Katz Kit (Sterlitech)	500 samples	2600	130	500	0.002	0.26
	Slide box	5 boxes	500	25	1000	0.001	0.025
	Microscopic slide (50/pack)	1 pack	100	5	50	0.02	0.1	0.7775
duplicate Kato Katz	compound microscopes	1	62000	3100	10000	0.0001	0.31
	Multi-counter	1	1600	100	5000	0.0002	0.02
	Spatulas/wooden tongue depressors	1 per sample	1	0.05	1	1	0.05
	Malachite green	5gram	250	12.5	500	0.002	0.025
	Glycerol 100%	1 Liter	200	10	500	0.002	0.02
	Kato-Katz Kit (Sterlitech)	500 samples	2600	130	500	0.002	0.26
	Slide box	5 boxes	500	25	1000	0.001	0.025
	Microscopic slide (50/pack)	1 pack	100	5	25	0.04	0.2	0.91
Mini-Flotac	compound microscopes	1	62000	3100	10000	0.0001	0.31
	Multi-counter	1	1600	100	10000	0.0001	0.01
	densitometer	1	500	25	10000	0.0001	0.0025
	Thermometer	1	500	25	10000	0.0001	0.0025
	NaCl (Natrium Chloride)	1 kg	100	5	50	0.02	0.1
	5L Bottle to store FS	1	100	5	10000	0.0001	0.0005
	Spatulas/wooden tongue depressors	1 per sample	1	0.05	1	1	0.05
	Fill-Flotac	box of 10	2000	100	500	0.002	0.2
	Mini-Flotac apparatus	box of 12	2400	120	500	0.002	0.24	0.9155
Duplicate Mini-Flotac	compound microscopes	1	62000	3100	10000	0.0001	0.31
	Multi-counter	1	1600	100	5000	0.0002	0.02
	densitometer	1	500	25	5000	0.0002	0.005
	Thermometer	1	500	25	5000	0.0002	0.005
	NaCl (Natrium Chloride)	1 kg	100	5	25	0.04	0.2
	5L Bottle to store FS	1	100	5	5000	0.0002	0.001
	Spatulas/wooden tongue depressors	1 per sample	1	0.05	1	1	0.05
	Fill-Flotac	box of 10	2000	100	500	0.002	0.2
	Mini-Flotac apparatus	box of 12	2400	120	250	0.004	0.48	1.271
FecPak G2	Spatulas/wooden tongue depressors	1 per sample	1	0.05	1	1	0.05
	Laptop	1	16000	800
	FECPAKG2 sedimenters	20	4000	200
	FECPAKG2 cylinders	10	5000	250
	FECPAKG2 cassettes	10	5000	250
	Pipet	1	2000	100
	Micro-I	1	20000	1000
	Total FECPAKG2 kit	1 field Kit	52000	2600	2500	0.0004	1.04	1.09
Duplicate FecPak G2	Spatulas/wooden tongue depressors	1 per sample	1	0.05	1	1	0.05
	Laptop	1	16000	800
	FECPAKG2 sedimenters	20	4000	200
	FECPAKG2 cylinders	10	5000	250
	FECPAKG2 cassettes	10	5000	250
	Pipet	1	2000	100
	Micro-I	1	20000	1000
	Total FECPAKG2 kit	1 field Kit	52000	2600	2500	0.0008	2.08	2.13
